# Supplementary material for: Simultaneous Spray Drying for Combination Dry Powder Inhaler Formulations
Source: Pharmaceutics. 2022 May 26;14(6):1130. doi: 10.3390/pharmaceutics14061130 (PMC9227944; doi:10.3390/pharmaceutics14061130)
Supplement: Supplementary file 1 [file pharmaceutics-14-01130-s001.zip]

Archive with 1 entries (1 files):
- pharmaceutics-1726291-supplementary.pdf
